# Supplementary material for: Biomarkers of Broccoli Consumption: Implications for Glutathione Metabolism and Liver Health
Source: Nutrients. 2020 Aug 20;12(9):2514. doi: 10.3390/nu12092514 (PMC7551379; doi:10.3390/nu12092514)
Supplement: Supplementary file 1 [file nutrients-12-02514-s001.zip]

Archive with 1 entries (1 files):
- nutrients-893187-supplementary.csv
