# Supplementary material for: Biomarkers of Broccoli Consumption: Implications for Glutathione Metabolism and Liver Health
Source: Nutrients. 2020 Aug 20;12(9):2514. doi: 10.3390/nu12092514 (PMC7551379; doi:10.3390/nu12092514)
Supplement: Supplementary file 1 [file nutrients-12-02514-s001.zip › nutrients-893187-supplementary.csv]

Sample	S1	S2	S3	S4	S5	S6	S7	S8	S9	S10	S11	S12	S13	S14	S15	S16	S17	S18
Time	A0	A0	A0	B1	B1	B1	C2	C2	C2	D4	D4	D4	E7	E7	E7	F14	F14	F14
1,5-anhydro-D-sorbitol	332.9	239.7	93.3	194.5	124.3	203.2	180.5	258.5	252.6	270.3	239.2	227.1	201.6	183.8	182.5	216.9	119.5	117.2
11-Octadecenoic acid	38.7	51.6	44.2	40.9	45	51.2	45.2	46.1	38.3	31.6	32.5	28.9	36.8	29.9	27.2	39.3	34.4	32.8
1-methyl nicotinamide	2	2.5	0.6	1.6	1.1	0.9	1.2	0.9	0.9	1.8	1.8	1	0.5	1.4	1.1	1.6	1.6	0.5
1-Monohexadecanoylglycerol	16.5	20.2	13.7	25	15.6	16	14.1	14.3	12.5	11.4	11.6	10.8	10.7	10.8	12.1	9.4	7.9	6.1
1-Monooctadecanoylglycerol	14	17.2	14.5	17.4	15.3	18.3	13.9	15.6	13.5	13.2	13.8	16	8.9	10.8	10.5	8.8	7.9	5.8
1-Oleylglycerol	0.1	1.1	2	0.6	0.4	1	0.6	0.1	0.1	0.1	0.1	0.1	0.1	0.1	0.1	0.1	0.1	0.1
2,3-Bisphosphoglyceric acid	0.1	0.1	0.1	0.1	0.1	0.1	0.1	0.1	0.1	0.1	0.1	0.1	0.1	0.1	0.1	10.7	30.8	0.1
2,4-Dihydroxybutanoic acid	2.8	3.3	2	2.6	2.8	2.9	0.5	0.6	3	3	3.7	3.7	3.1	3.1	2.9	2.4	2.1	1.6
2-Ethyl-3-hydroxypropionic acid	0.8	0.1	0.1	0.1	0.4	0.1	0.1	0.1	0.1	2.8	0.1	0.1	2	0.1	0.6	0.1	0.1	0.1
2-Hexadecanoylglycerol	3.4	0.1	2.7	4.2	0.1	3.2	3.2	0.1	0.1	2.8	0.1	2.6	2.4	0.1	2.1	0.1	0.1	0.1
2-Octadecanoylglycerol	1.9	1.4	2	2.8	2.5	2.3	1.4	2.6	2.2	1.7	1.9	0.8	1.5	0.5	1.4	0.9	0.1	0.1
2-oxo-3-methylpentanoic acid	7.7	11.2	5.8	11	13.5	14.8	12.7	10.8	8.9	16.7	12.3	12.9	17.2	11.1	10.7	12.8	8.2	6.2
2-OXOISOCAPROIC ACID	5.8	11.1	4.1	8.9	12.1	12.6	11.7	9.9	8.1	7.7	8.8	9.6	14.1	12.4	8	11.2	4.4	6
2-OXOISOVALERIC ACID	1.8	3.9	1.7	2.4	4.3	4.9	4	3.2	1.9	4.7	3.1	3	4.3	3.4	3.9	5.5	3.5	3.9
3-HYDROXYBUTANOIC ACID	179.7	156	71	74.8	136	186.3	235.1	339	282.5	188	166.7	355.8	171.3	175	185.1	131.6	52.8	101
3-Hydroxypyruvic acid	0.4	0.3	0.4	0.1	0.3	0.3	0.3	0.1	0.4	0.4	0.4	0.1	0.3	0.2	0.3	0.7	0.7	0.4
3-indole propionic acid	1.6	1.3	0.7	0.6	0.8	4	1.7	2.3	1.3	1.7	1.4	1.9	2.1	2.4	3	3.5	1.4	1.2
3-Methylphenol	0.1	0.3	0.1	0.3	0.1	0.1	0.1	0.1	0.1	0.1	0.1	0.1	0.1	0.1	0.2	0.3	0.1	0.2
3-phosphoglycerate	39.7	14	2.9	9.1	12.4	11	16.7	4.6	12.4	13.2	6.9	3.7	4.7	4	8.5	24.2	29.7	2.2
4,7,10,13,16,19-Docosahexaenoic acid	8.1	12.9	9.7	13.3	6.1	8.8	6.1	6.8	5.9	5.4	4.3	4.6	7	5.5	4.8	9	4.3	3
4-Hydroxyproline	27.9	6.5	14.1	19.5	32.6	31.3	33.7	42.3	36.9	32.6	40.4	28.7	37.1	30.4	30.8	25.9	10.1	9.1
5,8,11,14-Eicosatetraenoic acid	117.2	145.2	124.4	116	96.8	104.9	106.8	105.6	101.5	91.7	102.9	107.8	107.2	95	81.3	95.4	72.1	55.4
5-a-Cholestan-3-ol	1.8	2.5	0.1	2	1	0.1	0.1	0.1	0.1	0.1	1.1	0.1	2.1	0.3	0.3	3.1	1.6	0.1
5-hydroxy-tryptophan	0.6	0.7	0.6	0.8	0.5	0.6	0.6	0.5	0.5	0.6	0.6	0.4	0.6	0.6	0.6	0.5	0.6	0.6
7,10,13,16-Docosatetraenoic acid	0.1	0.1	2.9	0.1	0.1	0.1	0.1	0.9	0.1	0.1	0.1	0.1	0.1	0.1	0.1	0.1	0.1	0.1
9,12-Octadecadienoic acid	267	348.1	276.4	418.2	313.1	316.8	369.2	415.7	295.3	301.3	289.2	371.8	414.3	436.8	300	419.9	252.7	230.3
9-Hexadecenoic acid	4	4	27.8	2	4.6	3.6	3.2	3.3	2.7	3.5	2.8	4.6	4.4	2.2	2.4	2.4	2.3	2.6
9-Octadecenoic acid	165.1	212.1	170.4	162.4	188.7	175.5	240.6	276.7	170.9	175.2	155.1	168.5	177.3	176.6	141.6	158.9	144.3	157.4
acetoacetate	0.1	0.1	0.1	0.1	0.5	1.3	2.6	12.2	1.4	1.6	2.9	3	1.6	1.7	1.6	0.1	0.1	0.1
Adenine	0.1	0.3	0.1	0.1	0.1	0.1	0.1	0.1	0.2	0.1	0.1	0.1	0.1	0.1	0.1	0.3	0.3	0.1
Adenosine	1.7	5.3	0.1	0.1	0.1	0.1	0.1	0.1	0.1	0.1	1.4	0.1	0.1	0.1	0.1	0.1	0.1	0.1
Adenosine-3-monophosphate	0.1	0.1	0.1	0.1	0.1	0.1	0.1	0.1	0.1	0.1	0.1	0.1	0.1	0.1	0.1	0.9	3	0.1
a-ketoglutaric acid	10.1	14.2	4.5	9.9	19.8	17.4	13.9	14.4	21	14.5	12.6	10.4	15	10.3	10	22.4	8.8	6.6
Alanine	188.8	118.8	74.8	180.7	208.1	192.3	121.4	170.3	250.5	227.6	260.7	204.6	201	195.6	192.1	157.4	181.7	103.7
Allantoin	6.4	9.6	1.3	3.1	8.1	8.1	10.7	10.7	9.6	29.6	14.4	10.5	36.2	9.7	1	20.2	10.5	3.2
aminomalonic acid	9.7	10.5	6.1	6.2	6.9	5.6	6.4	5.9	11	8	7.3	8.3	6.6	11.6	10.2	5.5	9.7	6.2
Arabinose	0.9	0.9	0.2	0.9	0.9	1	0.9	1.1	1.4	1.2	0.9	1	0.9	1	0.9	0.9	1.1	0.6
Arabitol	64.2	20.8	4	13.5	11.3	12	19.1	2.4	15.6	9.9	5.1	6.5	12.1	5.4	18.1	43.4	25.5	9.5
Asparagine	1	2	0.8	7.4	8.5	2.5	2.2	4.5	14	3.3	3.4	3.9	6.3	5.7	11.5	5.6	2.9	0.3
Aspartic acid	10	13	2.6	10.7	4.9	3.8	2.9	2.2	12.7	4.1	5	3.7	4	1.7	4	5.1	4.7	1.6
a-Tocopherol	15.6	28	10	29.9	12.6	17	11.8	14.6	12.5	14.1	17	20.6	20.8	21	14.6	32.7	21.6	12.1
Azelaic acid	1.3	0.6	0.8	0.6	0.5	0.5	0.7	1	1	0.1	0.3	0.1	0.4	0.4	0.1	0.1	0.1	0.5
benzene-1,2,4-triol	0.8	0.7	0.7	0.6	0.1	0.7	0.1	0.8	0.1	0.1	1	0.6	0.6	1.4	0.1	0.1	0.4	0.1
Benzenepropanoic acid	1.1	0.6	0.6	0.6	0.8	0.5	0.6	1	0.8	0.6	0.8	1	0.8	1.2	1	0.1	0.1	0.1
Benzoic acid	0.1	3.9	0.1	2.1	1.7	0.1	0.1	0.1	0.1	0.1	0.1	2.7	1.7	0.1	0.1	0.1	1.2	0.1
Benzoic acid, 2,4-dihydroxy	0.1	0.1	0.1	0.1	0.1	0.1	0.4	0.1	0.1	0.1	0.1	0.1	0.1	0.3	0.1	0.1	0.1	0.1
Benzoic acid, 3-hydroxy	0.5	0.5	0.4	0.1	0.3	0.5	0.4	0.3	0.4	0.1	0.5	0.6	0.1	0.3	0.3	0.1	0.3	0.1
Beta- alanine	1.9	7.5	6.8	7.8	5.6	5.7	8.2	5	4.7	8.9	4.9	5.5	7.7	5.9	4.8	7.7	5.1	2.4
Butanoic acid, 2,4-dihydroxy	1.5	1.7	0.8	1.6	1.5	2	3.2	2.4	2.5	1.8	2.9	2.4	2.6	3	1.7	2.4	1	1
Butanoic acid, 2-hydroxy	11.8	24.1	8.7	6.7	11.3	17	14.8	10.9	12.1	10.6	5.7	10.4	8.1	16.3	7.1	7.9	3.6	5.1
Butanoic acid, 2-methyl-2-hydroxy	0.1	0.1	0.1	0.1	0.5	0.1	0.1	0.1	0.1	0.1	0.1	0.1	0.1	0.1	0.1	0.1	0.1	0.1
Butanoic acid, 3-methyl-3-hydroxy	1.3	1.5	0.8	1.7	1.2	0.9	1.5	1.8	1.3	1.4	1.3	1.1	1.7	1.9	1.2	1.5	0.8	0.7
butanoic acid, 4-hydroxy	0.1	0.1	0.1	0.1	0.1	0.1	0.1	0.1	1.7	0.1	0.1	0.1	0.1	0.1	0.1	0.1	0.1	0.1
capric acid	1.2	1	0.6	0.9	0.5	0.9	0.9	1.1	0.7	1.1	0.7	1	1	0.2	0.7	0.8	0.9	0.6
Chenodeoxycholic acid	0.1	0.1	0.1	0.1	0.1	0.1	0.1	0.1	0.1	3.3	0.7	0.9	0.1	0.1	0.1	0.1	0.1	0.1
Cholest-5-en-24-one, 3-hydroxy-, (3a)	9.4	20.4	8.5	19.8	12.7	12.3	10.5	10.7	11	9.4	10.8	17.4	22	23.3	16.2	32.5	28.8	14.8
Cholesta-3,5-diene	237.8	207.4	108.9	151	127.2	154	150.3	172	123.6	124.7	120.3	163.7	125.9	124.7	77	84.4	57.3	58.7
Cholesterol	637.2	903.5	331.9	826	447.9	541.7	361.1	444.8	417	508	529.7	565.8	862.8	796.6	610.7	942	783.2	456.1
Cinnamic acid	0.3	0.3	0.3	0.3	0.2	0.2	0.1	0.2	0.1	0.1	0.3	0.3	0.2	0.1	0.1	0.1	0.2	0.1
citraconic acid	1.8	2	1.6	2.1	2.1	2.5	1.7	3.2	3.1	1.9	2	1.6	2.4	2.7	1.8	1.6	1	0.7
citric acid	246	250.8	107.3	223.9	270.3	268.3	267.1	291.8	316.6	271	284.7	287.1	328.2	312.2	259.2	334.4	171.4	130.2
Citrulline	0.4	0.5	0.1	0.7	0.3	1.1	0.8	1.2	1.1	1.4	0.8	1.5	2.2	1.7	1.4	1.4	0.4	0.3
Coprostan-3-ol	1.9	1.5	0.3	1.1	0.6	4.7	0.1	0.1	0.1	2.9	2.9	2.6	3.4	0.5	1.6	2.4	0.1	0.3
cysteine	1	1.3	0.9	0.1	0.4	0.4	0.5	0.8	1.6	0.4	1.3	0.1	1.8	0.8	1.3	0.5	0.9	0.1
cystine	0.1	0.1	0.1	0.1	0.1	0.1	0.1	0.7	0.1	0.1	0.1	0.1	0.1	0.1	0.1	0.1	0.1	0.1
CYTOSINE	2.6	0.3	0.1	2.1	0.1	4.6	3.8	3.5	2.8	0.1	3.5	4.7	3.1	2.7	4	2.3	3.3	2.2
Docosanoic acid	1.8	1.5	1.4	1.5	1.8	1.8	1.6	1.4	0.9	1.2	1.7	1.3	1.5	1.7	1.2	0.9	1.3	0.9
Docosanol	0.5	0.1	0.4	0.1	0.3	0.1	0.1	0.1	0.2	0.1	0.1	0.1	0.1	0.1	0.1	0.1	0.1	0.1
Dodecanoic ACID	1.3	1.7	0.9	0.9	0.9	2	1.3	2.1	0.9	1.2	1.1	1.3	0.9	1.1	0.8	0.9	0.6	0.6
Eicosanoic acid	5.2	5.9	4.2	3.9	4.4	4.2	3.7	4.2	4.9	4.3	5	5.2	4.1	4.2	4.9	4.2	2.5	2.6
erythritol	0.1	0.1	0.1	0.1	7.4	0.1	0.1	0.1	7	0.1	6	6.6	9.2	7.4	0.1	4.9	0.1	0.1
Erythronic acid	3.2	3.5	1.3	3.3	3.2	3.7	3.5	3.5	4.7	3	3.8	3.7	4.2	3.5	2.9	4.7	2.4	1.6
erythrose 4-phosphate	0.1	0.1	0.1	0.1	0.1	0.1	0.1	0.1	0.1	0.1	0.1	0.1	0.1	0.1	0.1	1	0.1	0.1
ethanolamine	9.8	9.1	4.4	6.4	9.4	9.7	9.5	11.2	12.4	9.3	10.3	10.7	11.9	12.8	9.6	14.8	8.9	6.7
Formylglycine	1.6	0.9	2	1.6	1.4	1.1	0.9	1.3	1.6	1.4	2.6	2.4	2.2	1.8	0.9	0.8	0.5	1.1
fructose	7	3.8	0.7	10.6	3.6	2.8	3.2	1.5	3.6	11	13	2.1	3.1	2.4	3.1	5.4	7.8	1.6
fumaric acid	3.8	6.6	2.7	2.5	0.1	0.1	0.1	0.1	8.4	0.1	0.1	0.1	0.1	0.1	5.6	6.4	2.9	0.1
GALACTOSE	1186.6	386.6	1348	504.9	421.1	539.6	258.8	193.2	944.9	281.7	708	642.8	643.3	757.4	660.1	396.4	350.4	121.7
GLUCOHEPTULOSE	2	2.7	0.1	1.3	0.1	0.1	0.1	0.1	0.1	0.1	0.1	0.1	0.1	0.1	0.1	0.1	0.1	0.1
glucose	13667.5	12517	6610.9	13581.5	11335.2	12109.1	12411.6	13337.8	13243.3	11038.7	12068.2	12781.3	13811.9	14125.6	10742.2	11737.3	10046.8	9506.3
Glucose-6-p	1.5	2	0.1	1.2	1.1	0.9	0.7	0.1	2.3	0.7	5.4	0.7	0.9	0.7	0.8	1.2	0.1	0.1
Glucuronic acid	9.9	1.8	1.2	5.9	5	4	3.1	11.8	8.8	6.3	7.3	10.4	9.5	15.3	9.6	8.7	4	3.2
Glutamic acid	23.2	37.2	7.6	21.1	22.2	20.7	15.4	18.5	27.6	19.1	15.9	14	15.9	12.2	16.1	18.3	10.6	5.3
Glutamine	1.8	6.5	2.6	33.2	18.2	20.5	18.5	44.6	27.4	30.3	25.5	37.4	66.4	52.9	47.6	50.4	17.6	2.2
Glutaric acid	0.6	0.6	0.3	0.5	0.5	0.5	0.2	0.1	0.9	0.3	0.2	0.4	0.4	0.3	0.1	0.2	0.1	0.1
Glyceric acid	3.7	1.9	1	2.2	1.9	3.1	3.5	2.7	3.9	2.1	3.1	2.4	3	4.1	1.9	7.6	1.2	1.2
Glycerol	161.4	107.4	51.8	106.3	136.2	143.8	107.4	124.1	112.8	64.4	45	98.4	194.1	186.1	94.6	405	84.2	58.2
glycerol-3-p	53.6	101.7	6.5	65.2	34.8	21	13.5	10.5	14.9	17.6	18.9	12.2	7.9	8.7	7.5	11.6	7	2.6
glycerone phosphate	1.9	2.9	0.1	3.3	2.9	0.9	0.1	0.1	0.1	2.7	4.9	0.1	0.1	0.1	0.1	2	2.2	0.1
glycine	113.6	97.3	46.6	74.3	107.8	110.9	130.5	154	143.2	155.1	150.1	162.5	166	128.3	161.2	146	99.4	80
Glycolic acid	2.4	2.4	2.2	1.7	1.9	2.4	2.6	3.1	3.2	3.4	2.4	3	3.4	2.8	2.4	2.6	2.3	3
glyoxylic acid	3	3	1.8	3.8	2.5	1.7	2	2.9	2.5	1.8	2.2	2.8	2.3	2.5	1.6	3	3.9	2.4
Gulonic acid	7.6	3.1	2.4	7.7	4.9	6.9	5.9	16.4	11.1	5	7.4	7.2	6.7	8.7	7.2	8.4	4.8	2.7
Heptadecanoic acid	0.4	0.1	0.1	0.1	0.1	0.1	0.1	0.1	0.1	0.4	0.6	0.5	0.1	0.1	0.1	0.1	0.1	0.1
Hexacosanol	0.1	0.4	0.1	0.1	0.1	0.1	0.1	0.2	0.1	0.1	0.1	0.1	0.1	0.1	0.1	0.1	0.1	0.1
hexadecanol	0.1	0.1	0.1	0.1	0.1	0.1	0.1	0.1	0.1	0.1	0.1	0.2	0.2	0.1	0.1	0.1	0.1	0.1
HEXANOIC ACID	0.5	0.3	0.3	0.1	0.1	0.3	0.7	0.5	0.3	0.5	0.5	0.8	0.6	0.1	0.3	0.2	0.4	0.6
Histidine	0.1	0.1	0.1	3.6	0.1	0.1	0.1	5	2.3	1.8	0.1	3.5	6.6	5.5	2.5	3.3	0.6	0.1
hypotaurine	8	18.6	6.7	10.4	6.6	6.3	0.1	0.1	6.3	12.1	9.9	0.1	0.1	5.1	0.1	10.6	0.1	4.1
iminodiacetic acid	11.8	6.3	6	7.3	5.7	7.5	11.1	6.1	8.4	7.3	8.3	8.3	8.5	7.5	7.8	11.2	7.7	10.3
Indole-3-acetic acid	0.1	0.1	0.1	0.1	0.1	0.1	0.9	0.1	1.3	0.1	1.7	0.1	0.1	0.1	0.1	0.1	0.1	0.1
inositol	73.5	57.9	21.9	46.7	94.7	65.7	71.8	86.1	131.3	102.8	123	91.6	128.9	105	105.5	142.7	69.6	38.7
Inositol-1-p	7.7	11.8	5.9	9.1	6.5	6.6	5.5	8.6	9.3	10.9	13.7	15	15.2	17.1	15.6	26	25.9	8.9
isoleucine	44	28.8	16.5	51.5	34.9	39.2	31.1	33.7	39.3	37.7	42.3	59.9	41.4	48.5	40.5	34	27.6	45.8
isopropyl beta-D-1-thiogalactopyranoside	31.9	50.2	14.7	58	43.3	50.5	39.6	52.1	47.4	31.9	38.4	49.4	48.1	44.4	32.9	35.2	19.6	9.6
Ketolar	5.1	11.6	6	9.4	9.5	8.4	9.1	8.1	9.1	13.8	7.4	14.8	13.1	13.9	11.5	9.6	7.8	3.2
lactamide	0.1	0.1	0.1	0.1	0.1	0.1	0.1	0.1	0.1	7.3	0.1	0.1	0.1	3.5	0.1	0.1	0.1	0.1
lactic acid	720.1	1404.8	858.1	948.5	2907.8	1692.1	837.2	634.2	2310.9	2305.7	1486.8	960.4	1358.4	1211.2	857.4	2327.1	1184.2	691.3
Lanosterol	0.2	0.1	0.1	0.7	0.1	0.1	0.1	0.1	0.1	0.1	0.1	0.1	0.1	0.7	0.1	0.4	0.1	0.1
Leucine	51.3	39.6	21.9	61.1	46	53	42	44.9	54.2	45.2	50.5	50.7	52.4	58.3	47.7	43.2	37.1	27.7
lysine	289.1	262.4	116.7	439.2	326.6	335.7	292	410.9	325	381.5	323.8	355.3	417.8	398.4	346.9	291.3	236.7	117.3
Malic acid	12.1	21.5	6.4	10.1	17.6	15.7	7	5.6	31.5	10.1	9.3	10.3	12.6	8.5	7.3	14.3	7.8	5.1
Maltose	35.6	50.1	0.4	40.1	14.3	6.8	2.5	0.6	0.9	25.5	30.2	1.1	3.7	5.4	3.6	14	11.6	2.9
Maltotriose	0.1	0.1	0.1	0.1	0.1	0.1	0.1	0.1	0.1	1.3	1.9	0.1	0.1	0.1	0.1	0.1	0.1	0.1
mannitol	4.2	0.1	1.5	2.5	3.4	1.2	0.1	0.1	0.1	0.1	0.1	0.1	0.1	7.9	0.1	1.6	0.1	0.1
mannose	172	112.3	48.2	18.2	123.5	158.9	149.6	169.1	115.5	141.9	146.2	164.5	175	186	155.8	157.5	95.2	100.2
mannose-6-P	0.4	1.9	0.1	0.4	0.1	0.1	0.1	0.1	0.6	0.1	0.1	0.1	0.1	0.1	0.1	1	0.1	0.1
Methionine	9.9	7.7	4.9	11	11.4	10.9	13.1	17.8	13.5	11.7	13.3	12.8	13.5	13.6	13.9	13.4	8.8	5.2
methyl-alanine	7.1	4.8	2.7	2.4	5.2	5.7	7.9	9.2	6.7	5.8	5	6.4	4.2	6	4.3	2.4	1.2	2.2
Methylphosphonothioic acid	0.8	1.2	2.7	2.2	1.6	1.8	2.4	2.3	2.2	2.4	3.4	3.4	3.2	2.7	2.2	0.7	3.2	3.1
mimosine	2.5	2.6	0.6	1.8	1.6	1	0.7	1.5	1.6	2	2.9	1.5	1.4	1.6	1.1	1.2	1.2	0.7
Monomethylphosphate	9.7	3.8	0.5	7.1	1.1	0.8	1.6	1.1	2	0.4	2.3	3.7	1.6	2.4	0.4	3.7	0.6	0.5
N-a-Acetyl-L-Lysine	62.6	45.6	38.7	46.1	73.1	66.7	65.6	49.3	60.2	65.8	92.5	66.9	77	64.5	68.6	54	47	27.6
N-Acetyl aspartic acid	2.3	0.9	1.8	0.7	0.8	0.6	0.8	1.3	2.9	0.9	2.7	1.9	2.7	2.2	2.2	0.3	1.1	1.4
N-Acetylglutamic acid	21.4	19.8	4.5	11.8	21.3	16.2	21	11.2	27.2	14.6	16.2	13.2	13.9	8.7	13.7	17.5	9.3	6
N-Acetylglycine	0.1	0.1	0.1	0.1	0.1	0.1	0.1	0.7	0.1	0.1	0.5	0.7	0.1	0.1	0.1	0.1	0.1	0.1
NICOTINIC ACID	0.1	0.1	0.3	0.4	0.3	0.4	0.1	0.1	0.1	0.1	0.4	0.1	0.1	0.1	0.1	0.1	0.3	0.1
Nonadecanoic acid	0.1	0.1	0.1	0.1	0.1	0.1	0.1	0.1	0.1	0.1	0.9	1.1	1	0.1	0.1	1.7	1.2	0.9
Nonanoic acid	0.1	0.1	0.1	0.1	1.3	1.4	1.9	0.1	0.1	0.1	2.3	2.3	0.1	0.1	0.1	0.1	1.2	1.5
Octadecanol	0.8	1	0.7	0.9	0.1	0.9	0.1	0.6	0.5	0.3	0.1	0.1	0.1	0.1	0.1	0.1	0.1	0.4
Oleamide	0.1	0.1	0.4	0.1	0.3	0.1	0.1	0.1	0.6	0.1	0.2	0.1	1	0.9	2.8	0.1	0.1	0.1
O-Phosphoethanolamine	14.5	27.3	2.2	15	13.3	8.1	5	3.5	10.4	20.1	20.2	6.4	7.3	6.5	8.7	9	9.5	3.7
ornitine	19.4	14.2	11.6	21.3	27.9	39.3	22.9	32.2	49.4	44.8	71.9	40.2	25	28.5	31	61	32.6	13.3
Orotic acid	0.1	0.1	0.1	0.4	0.1	0.1	0.1	0.1	0.1	0.1	0.1	0.1	0.1	0.1	0.1	0.1	0.1	0.1
oxalic acid	90	75.1	121.7	103	88.6	90	85.2	109.3	98.7	88.1	135.6	143.3	127.3	124	88	62.8	53.9	98.6
Oxamic acid	1.9	1.6	2.4	2.3	1.4	1.5	1.3	2.6	2	2.2	2.9	3	3	2.6	2.5	1.6	1	2.4
palmitic acid	508.6	576.1	393.4	445.5	407.9	471	517.3	574	400.6	392.2	372.7	392.6	398.2	375.5	371.1	415.6	344	337.5
Panthotenic acid	0.1	0.7	0.1	0.1	0.1	0.1	1	1.2	0.1	1.1	0.1	1.2	0.1	0.1	0.1	0.1	0.1	0.1
Pentadecanoic acid	5.9	4.6	4.1	4.4	5.7	4.8	4.2	4.5	3.3	4.4	4.4	5.4	5.2	4.3	4.4	3.8	3.5	3.3
phenylalanine	34.8	29.8	15.5	29.1	31.9	38.5	29.9	36.5	39.2	35.8	37.5	40.4	37.1	37.6	37.6	32.9	23.3	17
Phosphoenolpyruvate	3.3	0.1	0.1	0.1	0.1	0.1	0.1	0.1	0.1	0.1	0.1	0.1	0.1	0.1	0.1	38	67.5	0.1
Phosphoric acid	2471.6	3938.9	1269.7	2215.2	3273	2573.5	2353.5	2645.3	2784	2702.7	2607.4	2920.9	2637.5	2999.7	2407.7	2798	1956.8	1263.1
Picolinic acid	0.6	0.1	0.1	0.1	0.1	0.1	0.1	0.1	0.1	0.1	0.1	0.1	0.1	0.1	0.3	0.1	0.1	0.1
Pipecolic acid	0.1	0.5	14.6	1.8	10.8	1.1	1.1	1.1	14.3	9.9	18.9	5.4	1.1	6.6	20.6	1.1	1	0.1
proline	48.5	24.3	18.2	103.1	56.3	41.9	35.7	34.6	45.1	36.5	41.2	34.4	41.8	46	39.2	39.1	41.6	14.4
Propanoic acid, 2-methyl-2-hydroxy	0.1	0.1	0.1	0.1	0.1	0.1	0.1	4.2	0.1	3.3	0.1	0.1	0.1	0.1	0.1	0.1	0.1	0.1
Putrescine	0.6	0.5	0.1	0.1	0.6	0.1	0.1	1.5	0.9	0.8	0.7	0.7	1.3	0.6	0.9	0.8	0.6	0.1
pyroglutamic acid	133.2	105.1	39.1	105.4	110.1	119.1	128.2	133.6	143.2	137.2	122.1	124.3	138.4	137.5	113.3	133.3	105.4	138.9
pyrophosphate (4:1)	2.6	3.9	7.9	5.8	8.1	7.9	8.7	6.6	5.9	6.7	7.1	7.4	7.6	7.7	7	7.6	13.2	8.9
Pyrrole-2-carboxylic acid	1.3	1	1.8	0.6	1.1	1.1	1.8	0.8	0.8	1.1	1	2.1	1.6	1.1	0.7	0.4	1	1.3
pyruvic acid	15.3	49.4	25.3	20.4	109.5	61.8	22.6	51	68	62.7	56.7	26.7	41.2	25.1	40.1	53.8	28.5	15.7
Ribitol	0.1	0.1	0.1	3.7	0.1	3.4	0.1	0.1	3.4	0.1	3.1	2.7	3.8	2.7	0.1	9.1	0.1	3.5
Ribose	1.7	2.3	2.8	3.6	3.6	2.5	2.6	3.7	4.2	3.9	4.9	5.4	3.9	4	5	20.6	3.6	1.6
RIBOSE-5-P	0.6	0.3	0.1	0.5	0.4	0.1	0.1	0.1	0.1	0.6	0.1	0.1	0.1	0.1	0.1	1.2	0.8	0.1
Serine	115.8	117.8	21.4	123.2	138.1	147.8	143	206.4	191.4	171.6	121.4	132.5	127	130.3	167.7	123.9	86	46.1
serotonin	7.6	18.5	4	8.3	4.9	4.3	1.5	0.1	5.4	7.3	6.8	4.6	0.1	0.1	3	5.8	2.8	1
Sitosterol	16.5	20	7.6	25.8	16	14.7	15.3	13.9	14.8	9.6	18.2	20.7	35.2	40.7	23.5	57.7	51.8	27
S-Methyl-L-cysteine	0.4	0.3	0.2	0.4	3.3	3.2	5.2	12.2	6.8	6	10.1	6.7	6.8	7.2	8.6	3.5	2.5	1.5
sorbitol	18.8	1.6	1.6	5	5.6	3.9	1.8	2	3.4	5.6	2.9	2.8	2.2	6.8	6.2	9.2	0.1	3
Spermine	3.3	0.1	0.1	0.1	0.1	0.1	0.1	0.1	0.1	0.1	0.1	0.1	0.1	0.1	0.1	4.9	2.3	0.1
Squalene	3.2	4.1	1.6	1.4	3.1	2.2	0.1	1.3	2.3	1.8	0.1	3.8	3.1	0.1	1.5	1.5	0.1	0.1
stearic acid	306.8	360.5	271.3	296.9	247.2	264.2	278	282.6	255.1	255.9	255.5	249.1	255	230.3	208.1	227.8	231.1	223.2
Succinic acid	16	29.1	8.8	14.7	13.5	12.5	6.9	6	48.1	9.9	8.7	7.2	7.7	5.5	4.6	9.6	5.1	5.3
sucrose	0.3	0.5	0.1	3.4	0.5	0.1	1.3	0.7	1.9	0.1	0.5	0.6	0.7	1.1	1.3	1.3	0.8	0.1
TARTARIC ACID	0.1	0.1	0.1	5.2	3.4	0.1	0.1	0.1	0.1	0.1	0.1	0.1	0.1	0.1	0.1	0.1	0.1	0.1
Tetracosanoic acid	2.5	2.4	1.8	2.2	1.9	2.3	1.9	1.7	1.7	1.9	1.6	1.8	2	1.8	1.5	1.7	1.9	1.1
Tetracosanol	0.1	0.1	0.1	0.3	0.3	0.1	0.1	0.1	0.1	0.1	0.1	0.1	0.1	0.1	0.1	0.1	0.1	0.1
Tetradecanoic acid	3.3	0.1	22	0.1	7.4	6.8	8.2	9.8	4.9	5.3	6.1	11	0.1	36.7	5.8	7.7	0.1	0.1
tetradecanol	0.1	0.1	0.1	1.6	0.1	0.1	0.1	0.1	0.1	0.1	0.1	0.1	0.1	0.1	0.1	0.1	0.1	0.1
Threitol	0.1	0.1	0.1	0.1	0.1	0.1	0.1	0.1	0.1	0.1	0.1	0.1	0.1	0.1	0.1	0.1	0.1	0.3
Threonic acid	3.3	2.4	1.7	3.1	2.1	3.2	6.5	4.2	4.5	6.7	3.4	5.5	4.6	4.7	8.3	15	13.2	4.5
Threonic acid lactone	0.1	0.1	0.1	0.1	0.1	0.1	0.3	0.4	0.9	0.1	0.4	0.7	0.6	0.5	0.9	1.2	0.5	0.1
Threonine	178.8	147.5	95.2	213.7	163.1	172.8	127.8	210.4	161.3	168.5	216.8	187.1	178.9	173.9	191.5	146	116.2	62.7
THYMINE	0.6	0.4	0.5	0.1	0.2	0.3	0.2	0.3	0.3	0.3	0.3	0.4	0.3	0.3	0.1	0.2	0.2	0.1
Tocopherol-y	0.1	0.1	0.1	0.7	0.1	0.1	0.1	0.1	0.1	0.1	0.1	0.1	0.1	0.1	0.2	0.1	0.1	0.1
Tricosanoic acid	0.4	0.1	0.4	0.1	0.1	0.4	0.1	0.5	0.5	0.1	0.1	0.1	0.1	0.1	0.1	0.1	0.1	0.1
Tryptamine	0.6	0.1	0.1	0.1	0.1	0.1	0.1	0.1	0.1	0.1	0.1	0.1	0.1	0.1	0.1	0.1	0.5	0.1
Tryptophan	47.2	60.5	18.3	82.9	112.9	124.9	66.6	69.5	111.7	118.1	115.5	77.4	136.5	72.8	86	105.1	45.8	32.3
Tyrosine	153	123.1	45.7	146.1	129.3	117	82.8	95.2	98.2	121.9	103.5	94.4	131.3	117.1	94.8	105.1	74	46.2
UREA	1354.4	1402	717.5	1317.6	1246	1484.3	889.3	915.9	1112.6	1437.9	1437	1465.8	820.2	1080	1231.6	1386.7	1395.1	829.5
URIC ACID	22.4	39.7	11.6	23.3	30.4	38.7	18.9	16.7	104.1	19.8	23.5	35.6	33	62.4	20.3	59.5	14.9	12.6
valine	113.5	92.5	48.3	173.3	105.8	116	83.1	94.9	94.5	92	99.1	106.5	116.3	119.2	99.9	100.4	82.5	51.6
Xylitol	10.8	7.4	0.1	0.1	0.1	0.1	5.6	0.1	5.9	3.5	0.1	6.1	0.1	0.1	5.9	0.1	4.3	0.1
xylose	3.5	0.9	0.8	1.1	12	4.9	1	2.9	1.8	2.8	10.7	11.1	3.3	3	5.5	1.7	1	1.6
